# Supplementary material for: Allostatic load and subsequent all-cause mortality: which biological markers drive the relationship? Findings from a UK birth cohort
Source: Eur J Epidemiol. 2018 Feb 23;33(5):441–58. doi: 10.1007/s10654-018-0364-1 (PMC5968064; doi:10.1007/s10654-018-0364-1)
Supplement: Supplementary file 1 — Supplementary material 1 (XLSX 42 kb) [file 10654_2018_364_MOESM1_ESM.xlsx]

## Sheet: Supplementary Table 1
	All (N=8113)		Women (N=4057)			Men (N=4056)
	N	Mean (SE)	N	Mean (SE)	High-risk cut point	N	Mean (SE)	High-risk cut point
Neuroendocrine system
Cortisol t1 (nmol/L)	5763	21.23 (11.02)	2899	21.55 (10.94)	27.5	2864	20.91 (11.1)	26.4
Cortisol t1-t2 (nmol/L)	5642	12.95 (11.56)	2854	13.75 (11.44)	6.2	2788	12.13 (11.62)	5.1
Immune and inflammatory system
Insulin Growth Factor, IGF-1 (nmol/L)	7743	18.66 (5.67)	3871	18.69 (5.84)	15	3872	18.64 (5.5)	15
C reactive protein, CRP (mg/L)	7624	2.17 (4.28)	3812	2.38 (4.16)	2.61	3812	1.97 (4.39)	2.06
Fibrinogen (g/L)	7616	2.96 (0.62)	3814	3.03 (0.65)	3.39	3802	2.88 (0.58)	3.21
Immunoglobulin E, IgE (KU/L)	7634	96.73 (231.27)	3828	77.64 (199.75)	60.25	3806	115.93 (257.74)	98
Metabolic system
High Density Lipoprotein, HDL (mmol/L)	7739	1.56 (0.39)	3870	1.69 (0.41)	1.4	3869	1.43 (0.34)	1.2
Light Density Lipoprotein, LDL (mmol/L)	7327	3.42 (0.91)	3796	3.29 (0.87	3.8	3531	3.57 (0.93)	4.1
Triglycerides (mmol/L)	7729	2.05 (1.56)	3863	1.6 (1.14)	1.9	3866	2.5 (1.77)	3
Glycated haemoglobin, Hb1A1c (mmol/mol)	7854	34.04 (7.57)	3924	33.32 (6.85)	34.5356	3930	34.75 (8.17)	36.7214
Cardiovascular system
Systolic blood pressure, SBP (mmHg)	8035	126.42 (16.28)	4000	120.1 (15.25)	129.33	4035	132.69 (14.78)	141.33
Diastolic blood pressure, DBP (mmHg)	8034	78.7 (10.71)	4000	75.45 (10.13)	81.66	4034	81.92 (10.29)	88.33
Heart rate (bmp)	8035	71.52 (10.61)	4000	72.62 (10)	79	4035	70.43 (11.06)	77.33
Peak expiratory flow (L/min)	7917	485.89 (139.79)	3954	398.25 (85.5)	344	3963	573.33 (128.2)	495
Supplementary table 1: Descriptive statistics and high-risk cut points for individuals biomarkers of the allostatic load in the overall population and by gender.

## Sheet: Supplementary Table 2
				Missing (%)	Use for imputation	Covariates added to the model
	Description	Ref.	Level
Early life and childhood risk factors	Mother's education level	Left school at 15 or later	Left school before 14	6.9	Yes	Model 1
	Father's social class at birth	Nonmanual	Manual	11.3	Yes	Model 1
	Overcrowding	1.5 people per room	< 1.5 people per room	8.8	Yes	Model 1
	Mother's bmi	Normal	Underweight	11.9	Yes	Model 1
			Overweight
			Obese
	Mother smoked during pregnancy	No	Sometimes	7.4	Yes	Model 1
			Moderately
			Heavily
	Birth weight	Q1: low weight	Q2	9.6	Yes	Model 1
			Q3
			Q4:high weight
	Childhood pathologies	No	Yes	8.6	Yes	Model 1
	ACEs	None	One	15.4	Yes	Model 1
			Two or more
Young adulthood risk factors	Smoking status at 23	Nonsmoker	Former smoker	32.5	Yes	-
			Smoker: less than 10 cigarettes
			Smoker: 10-19 cigarettes
			Smoker: more than 20 cigarettes
	Alcohol consumption at 23	Moderate	Abstainers	32.5	Yes	-
			Heavy drinking
	Physical activity at 23	Physically active	Moderately active	32.5	Yes	-
			Inactive
	Malaise inventory at 23	No	Yes	32.8		Model 1
	Education level at 23	Passed A levels	Passed O levels	32.5	Yes	Model 1
			No qualifications		Yes
	BMI at 23	Normal	Underweight	33.9	Yes	-
			Overweight
			Obese
	Social class at 33	Nonmanual	Manual	43	Yes	-
	Wealth at 33	Not owner	Owner: Q1 (low price)	40.1	Yes	-
			Owner: Q2
			Owner: Q3
			Owner: Q4
	Marital status at 33	Couple	Single	39.3	Yes	-
			Divorced or widowed
	Smoking status at 33	Nonsmoker	Former smoker	39.3	Yes	-
			Smoker: less than 10 cigarettes
			Smoker: 10-19 cigarettes
			Smoker: more than 20 cigarettes
	Alcohol consumption at 33	Moderate	Abstainers	41.5	Yes	-
			Heavy drinking
	Physical activity at 33	Physically active	Moderately active	52.3	Yes	-
			Inactive
	BMI at 33	Normal	Underweight	40.4	Yes	-
			Overweight
			Obese
Adulthood risk factors	Social class at 42	Non-manual	Manual	48.3	Yes	Model 2
	Smoking status at 42	Nonsmoker	Former smoker	38.7	Yes	Model 2
			Smoker: less than 10 cigarettes
			Smoker: 10-19 cigarettes
			Smoker: more than 20 cigarettes
	Alcohol consumption at 42	Moderate	Abstainers	38.7	Yes	Model 2
			Heavy drinking
	Physical activity at 42	Physically active	Moderately active	38.7	Yes	Model 2
			Inactive
	BMI at 42	Normal	Underweight	40.1	Yes	Model 2
			Overweight
			Obese
	House tenure at 42	Own	Rent from local authority, housing tenure association	38.9	Yes	Model 2
			Rent privately
			Rent others
			Others
Supplementary Table 2: Covariates description used for the multiple imputation and subsequent analysis (Model 1 and 2)
Model 2 = Model 1 + adult risk factors

## Sheet: Supplementary Table 3
Variable	N missing	Deaths without blood collected	Death with blood collected	P-value*
Sexe		n=234	n=132
Men		141 (60.26)	93 (59.85)	1
Women		79 (39.74)	53 (40.15)
Mother's education level	21	n= 218	n= 127	0.079
Left school at 15 or later, n(%)		41 (18.81)	35 (27.56)
Left school before 14, n(%)		177 (81.19)	92 (72.44)
Father's social class at birth	35	n= 209	n= 122	0.622
Nonmanual, n(%)		32 (15.31)	22 (18.03)
Manual, n(%)		177 (84.69)	100 (81.97)
Overcrowding	26	n= 214	n= 126	0.005
> 1.5 people per room, n(%)		52 (24.3)	14 (11.11)
< 1.5 people per room, n(%)		162 (75.7)	112 (88.89)
Mother's bmi	33	n= 209	n= 124	0.529
Normal, n(%)		133 (63.64)	84 (67.74)
Underweight, n(%)		13 (6.22)	4 (3.23)
Overweight, n(%)		53 (25.36)	28 (22.58)
Obese, n(%)		10 (4.78)	8 (6.45)
Mother smoked during pregnancy	19	n= 219	n= 128	0.714
No, n(%)		127 (57.99)	73 (57.03)
Sometimes, n(%)		18 (8.22)	9 (7.03)
Moderately, n(%)		41 (18.72)	21 (16.41)
Heavily, n(%)		33 (15.07)	25 (19.53)
Birth weight	31	n= 212	n= 123	0.596
Q1: low weight, n(%)		56 (26.42)	38 (30.89)
Q2, n(%)		57 (26.89)	37 (30.08)
Q3, n(%)		50 (23.58)	24 (19.51)
Q4: high weight, n(%)		49 (23.11)	24 (19.51)
Childhood pathologies	5	n= 230	n= 131	0.204
No, n(%)		167 (72.61)	86 (65.65)
Yes, n(%)		63 (27.39)	45 (34.35)
Adeverse Childhood Experiences	28	n= 210	n= 128	0.468
None, n(%)		132 (62.86)	84 (65.62)
One, n(%)		54 (25.71)	26 (20.31)
Two or more, n(%)		24 (11.43)	18 (14.06)
Malaise inventory at 23	109	n= 148	n= 109	0.852
No, n(%)		128 (86.49)	96 (88.07)
Yes, n(%)		20 (13.51)	13 (11.93)
Education level at 23	105	n= 152	n= 109	0.374
Passed A levels, n(%)		18 (11.84)	18 (16.51)
Passed O levels, n(%)		48 (31.58)	38 (34.86)
No qualifications, n(%)		86 (56.58)	53 (48.62)
Social class at 42	209	n= 60	n= 97	0.834
Nonmanual, n(%)		34 (56.67)	52 (53.61)
Manual, n(%)		26 (43.33)	45 (46.39)
Smoking status at 42	129	n= 108	n= 129	0.35
Nonsmoker, n(%)		31 (28.7)	51 (39.53)
Former smoker, n(%)		15 (13.89)	18 (13.95)
Smoker: less than 10 cigarettes, n(%)		6 (5.56)	9 (6.98)
Smoker: 10-19 cigarettes, n(%)		18 (16.67)	14 (10.85)
Smoker: more than 20 cigarettes, n(%)		38 (35.19)	37 (28.68)
Alcohol consumption at 42	129	n= 108	n= 129	0.178
Moderate, n(%)		43 (39.81)	59 (45.74)
Abstainers, n(%)		35 (32.41)	28 (21.71)
Heavy drinking, n(%)		30 (27.78)	42 (32.56)
Physical activity at 42	129	n= 108	n= 129	0.845
Physically active, n(%)		65 (60.19)	73 (56.59)
Moderately active, n(%)		9 (8.33)	11 (8.53)
Inactive, n(%)		34 (31.48)	45 (34.88)
Housing tenure at 42	130	n= 108	n= 128	0.694
Own, n(%)		68 (62.96)	88 (68.75)
Rent from local authority, housing tenure association, n(%)		25 (23.15)	28 (21.88)
Rent privately, n(%)		7 (6.48)	5 (3.91)
Rent others, n(%)		0 (0)	0 (0)
Others, n(%)		8 (7.41)	7 (5.47)
Supplementary Table 3: Descriptive statistics of selected sociodemographic and health related characteristics for the full NCDS deaths without blood collected (N=234), and for the deaths within our study population (N=132).
*P-values were calculated using a chi-squared test for all categorical variables

## Sheet: Supplementary Table 4
			Crude hazard ratio		Model 1		Model 2
Variable	Ref.	Level	HR (95% CI)	P-value	HR (95% CI)	P-value	HR (95% CI)	P-value
Allostatic load	Low AL (0 ≤ AL < 3)	Mid AL (3 ≤ AL < 5)	1.54 (0.85-2.81)	0.154181	1.48 (0.81-2.70)	0.204697	1.40 (0.76-2.59)	0.276643
		High AL (5 ≤ AL ≤ 12)	2.09 (1.12-3.89)	0.0199001	1.80 (0.95-3.39)	0.0707565	1.67 (0.85-3.28)	0.138458
Sexe	Men	Women	0.51 (0.30-0.87)	0.0142104	0.51 (0.30-0.87)	0.0144209	0.50 (0.28-0.90)	0.0202462
Mother's education level	Left school at 15 or later	Left school before 14			0.48 (0.27-0.84)	0.0100877	0.49 (0.28-0.87)	0.0140444
Father's social class at birth	Nonmanual	Manual			1.94 (0.97-3.87)	0.0614713	2.01 (0.99-4.06)	0.0524495
Overcrowding	1.5 people per room	< 1.5 people per room			2.57 (0.80-8.30)	0.114854	2.60 (0.80-8.43)	0.111792
Mother's bmi	Normal	Underweight			0.35 (0.05-2.55)	0.299	0.35 (0.05-2.58)	0.30177
		Overweight			1.24 (0.67-2.28)	0.491273	1.34 (0.72-2.49)	0.350764
		Obese			1.75 (0.62-4.96)	0.292254	1.85 (0.64-5.31)	0.252431
Mother smoked during pregnancy	No	Sometimes			1.36 (0.53-3.49)	0.518857	1.51 (0.58-3.90)	0.399856
		Moderately			0.52 (0.21-1.34)	0.175807	0.54 (0.21-1.38)	0.198022
		Heavily			1.36 (0.68-2.69)	0.380475	1.37 (0.68-2.75)	0.374925
Birth weight	Q1: low weight	Q2			0.96 (0.51-1.82)	0.906656	0.98 (0.52-1.86)	0.952977
		Q3			0.51 (0.24-1.09)	0.082085	0.50 (0.23-1.07)	0.0755222
		Q4:high weight			0.60 (0.28-1.29)	0.191807	0.60 (0.28-1.28)	0.186258
Childhood pathologies	No	Yes			1.00 (0.56-1.77)	0.98782	1.00 (0.56-1.78)	0.990476
ACEs	None	One			1.57 (0.88-2.81)	0.126547	1.47 (0.81-2.65)	0.20197
		Two or more			1.63 (0.62-4.25)	0.321531	1.56 (0.59-4.11)	0.366526
Malaise inventory at 23	No	Yes			1.74 (0.73-4.16)	0.212618	1.52 (0.63-3.67)	0.35439
Education level at 23	Passed A levels	Passed O levels			1.07 (0.52-2.22)	0.849318	1.01 (0.48-2.13)	0.984761
		No qualifications			1.32 (0.62-2.81)	0.477722	1.10 (0.48-2.54)	0.824509
Social class at 42	Non-manual	Manual					0.93 (0.51-1.67)	0.796016
Smoking status at 42	Nonsmoker	Former smoker					1.32 (0.64-2.76)	0.453688
		Smoker: less than 10 cigarettes					1.77 (0.66-4.76)	0.256015
		Smoker: 10-19 cigarettes					1.54 (0.63-3.74)	0.345445
		Smoker: more than 20 cigarettes					2.63 (1.29-5.36)	0.00777721
Alcohol consumption at 42	Moderate	Abstainers					0.86 (0.42-1.75)	0.674425
		Heavy drinking					0.92 (0.51-1.66)	0.790764
Physical activity at 42	Physically active	Moderately active					1.22 (0.54-2.78)	0.62771
		Inactive					1.02 (0.56-1.86)	0.955032
BMI at 42	Normal	Underweight					2.05 (0.26-15.95)	0.493072
		Overweight					0.72 (0.41-1.28)	0.262791
		Obese					0.62 (0.26-1.49)	0.282621
House tenure at 42	Own	Rent from local authority, housing tenure association					1.45 (0.61-3.41)	0.40023
		Rent privately					1.74 (0.52-5.78)	0.36499
		Rent others					NA	NA
		Others					2.53 (0.89-7.15)	0.0805536
Supplementary Table 4: Multivariate Cox proportional hazard regression of all-cause mortality risk for the allostatic load score in 3 groups using complete cases data (N=4445, 62 deaths).

## Sheet: Supplementary Table 5
		Crude hazard ratio		Model 1		Model 2
Ref.	Level	HR (95% CI)	P-value	HR (95% CI)	P-value	HR (95% CI)	P-value
Low AL (0 ≤ AL < 3)	Mid AL (3 ≤ AL < 5)	1.64 [0.9-2.99]	0.0544035	1.51 [0.82-2.78]	0.090564	1.35 [0.73-2.5]	0.170037
	High AL (5 ≤ AL ≤ 12)	3.93 [2.25-6.85]	6.94555e-07	3.29 [1.86-5.81]	2.12652e-05	2.65 [1.45-4.85]	0.000791669
Left school at 15 or later	Left school before 14			0.71 [0.4-1.24]	0.885586	0.69 [0.39-1.23]	0.893081
Nonmanual	Manual			1.56 [0.79-3.08]	0.0981755	1.5 [0.75-2.99]	0.125008
1.5 people per room	< 1.5 people per room			1.27 [0.6-2.7]	0.264918	1.35 [0.63-2.89]	0.220018
Normal	Underweight			1.03 [0.32-3.33]	0.480711	1.17 [0.36-3.84]	0.397606
	Overweight			1.63 [0.96-2.78]	0.0344779	1.7 [1-2.91]	0.0258168
	Obese			1.86 [0.76-4.52]	0.0881272	1.95 [0.8-4.78]	0.0735246
No	Sometimes			1.12 [0.47-2.65]	0.401244	1.12 [0.47-2.69]	0.398258
	Moderately			0.53 [0.22-1.24]	0.931284	0.51 [0.21-1.2]	0.941681
	Heavily			1.35 [0.73-2.49]	0.169208	1.3 [0.7-2.43]	0.201732
Q1: low weight	Q2			0.95 [0.51-1.77]	0.559328	0.94 [0.51-1.76]	0.571763
	Q3			0.74 [0.38-1.45]	0.812338	0.72 [0.37-1.41]	0.829332
	Q4:high weight			0.93 [0.47-1.84]	0.5785	0.9 [0.46-1.79]	0.614613
No	Yes			1.26 [0.78-2.02]	0.172954	1.19 [0.74-1.93]	0.238059
None	One			1.02 [0.58-1.8]	0.466554	0.91 [0.51-1.63]	0.618794
	Two or more			1.42 [0.67-2.99]	0.18127	1.21 [0.57-2.6]	0.307731
No	Yes			1.71 [0.73-4.02]	0.108162	1.47 [0.62-3.49]	0.189566
Passed A levels	Passed O levels			0.9 [0.42-1.91]	0.612404	0.83 [0.38-1.81]	0.68332
	No qualifications			1.33 [0.64-2.77]	0.218541	1 [0.44-2.27]	0.501755
Non-manual	Manual					1.08 [0.61-1.9]	0.398631
Nonsmoker	Former smoker					0.84 [0.4-1.75]	0.678005
	Smoker: less than 10 cigarettes					1.25 [0.48-3.25]	0.320372
	Smoker: 10-19 cigarettes					1.56 [0.72-3.37]	0.128394
	Smoker: more than 20 cigarettes					1.99 [1.08-3.67]	0.0133836
Moderate	Abstainers					0.83 [0.44-1.59]	0.712379
	Heavy drinking					1.04 [0.62-1.72]	0.446422
Physically active	Moderately active					0.75 [0.3-1.88]	0.730768
	Inactive					1.1 [0.66-1.82]	0.362704
Normal	Underweight					NA	NA
	Overweight					0.87 [0.52-1.47]	0.696721
	Obese					0.97 [0.5-1.9]	0.529738
Own	Rent from local authority, housing tenure association					2.06 [1.13-3.79]	0.00952791
	Rent privately					1.67 [0.59-4.74]	0.16726
	Rent others					NA	NA
	Others					2.1 [0.82-5.37]	0.06129
Supplementary Table 5: Multivariate Cox proportional hazard regression of all-cause mortality risk for the allostatic load score in 3 groups using data obtained from multiple imputation in men (N=4057)

## Sheet: Supplementary Table 6
		Crude hazard ratio		Model 1		Model 2
Ref.	Level	HR (95% CI)	P-value	HR (95% CI)	P-value	HR (95% CI)	P-value
Low AL (0 ≤ AL < 3)	Mid AL (3 ≤ AL < 5)	2.6 [1.28-5.29]	0.00411227	2.34 [1.14-4.79]	0.0100582	2.38 [1.15-4.94]	0.00974156
	High AL (5 ≤ AL ≤ 12)	3.06 [1.5-6.27]	0.00108305	2.59 [1.24-5.43]	0.00585086	2.48 [1.11-5.52]	0.0130234
Left school at 15 or later	Left school before 14			0.59 [0.3-1.16]	0.937102	0.62 [0.32-1.23]	0.913687
Nonmanual	Manual			1.51 [0.67-3.39]	0.161003	1.58 [0.69-3.6]	0.136938
1.5 people per room	< 1.5 people per room			1.46 [0.61-3.52]	0.197628	1.62 [0.66-3.95]	0.144592
Normal	Underweight			0.32 [0.04-2.32]	0.87462	0.28 [0.04-2.09]	0.897197
	Overweight			0.78 [0.35-1.74]	0.723802	0.85 [0.38-1.91]	0.651762
	Obese			1.05 [0.25-4.45]	0.465024	1.2 [0.28-5.23]	0.397552
No	Sometimes			1.16 [0.34-3.91]	0.404532	1.19 [0.35-4.04]	0.388424
	Moderately			2.39 [1.22-4.67]	0.00559063	2.51 [1.27-4.96]	0.00419339
	Heavily			2.16 [1.02-4.57]	0.0221079	2.14 [1-4.57]	0.0250176
Q1: low weight	Q2			0.75 [0.38-1.47]	0.800705	0.76 [0.38-1.52]	0.779733
	Q3			0.49 [0.21-1.17]	0.948253	0.49 [0.21-1.17]	0.948332
	Q4:high weight			0.45 [0.18-1.1]	0.961126	0.45 [0.18-1.11]	0.959352
No	Yes			1.77 [1-3.13]	0.0257582	1.84 [1.03-3.28]	0.0195443
None	One			0.88 [0.41-1.87]	0.627789	0.85 [0.4-1.81]	0.665225
	Two or more			2.23 [1.01-4.91]	0.0237519	2.2 [0.98-4.96]	0.0286119
No	Yes			1.17 [0.52-2.65]	0.345276	1.06 [0.45-2.46]	0.443909
Passed A levels	Passed O levels			1.15 [0.47-2.82]	0.377653	1.13 [0.45-2.83]	0.398431
	No qualifications			1.18 [0.46-3.06]	0.366731	1.06 [0.37-3.01]	0.460394
Non-manual	Manual					1.19 [0.6-2.35]	0.309437
Nonsmoker	Former smoker					1.04 [0.46-2.36]	0.463604
	Smoker: less than 10 cigarettes					1.21 [0.41-3.55]	0.362892
	Smoker: 10-19 cigarettes					0.61 [0.2-1.84]	0.809233
	Smoker: more than 20 cigarettes					1.57 [0.71-3.45]	0.131188
Moderate	Abstainers					0.68 [0.34-1.35]	0.865744
	Heavy drinking					1.36 [0.66-2.82]	0.202198
Physically active	Moderately active					2.07 [0.84-5.09]	0.0564723
	Inactive					1.65 [0.89-3.05]	0.0568355
Normal	Underweight					2.83 [0.65-12.42]	0.0836292
	Overweight					0.61 [0.29-1.3]	0.899021
	Obese					1.16 [0.54-2.45]	0.352887
Own	Rent from local authority, housing tenure association					0.91 [0.4-2.08]	0.586191
	Rent privately					0.69 [0.09-5.1]	0.635698
	Rent others					NA	NA
	Others					2.18 [0.52-9.21]	0.144961
Supplementary Table 6: Multivariate Cox proportional hazard regression of all-cause mortality risk for the allostatic load score in 3 groups using data obtained from multiple imputation in women (N=4056)

## Sheet: Supplementary Table 7
			Model 2µ		Model 2 + neuroendocrine score		Model 2 + immune score		Model 2 + metabolic score		Model 2 + cardiovascular score
Variable	Ref.	Level	HR (95% CI)	P-value	HR (95% CI)	P-value	HR (95% CI)	P-value	HR (95% CI)	P-value	HR (95% CI)	P-value
Allostatic load	Low AL (0 ≤ AL < 3)	Mid AL (3 ≤ AL < 5)	1.71 [1.07-2.72]	0.0124452	1.8 [1.12-2.88]	0.007353	1.64 [0.99-2.73]	0.0267707	1.61 [0.99-2.64]	0.0277881	1.5 [0.91-2.48]	0.0552452
		High AL (5 ≤ AL ≤ 12)	2.57 [1.59-4.15]	5.56753e-05	2.8 [1.72-4.56]	1.67e-05	2.17 [1.22-3.89]	0.00441046	2.43 [1.4-4.22]	0.000767549	2.22 [1.27-3.88]	0.00263405
µ Adjusted for gender early life, ACEs, behaviours at 23 & 42
Supplementary Table 7: Multivariate Cox proportional hazard regression of all-cause mortality risk of the allostatic load controlling for each physiological sub-score using data obtained from multiple imputation (N=8113)

## Sheet: Supplementary Table 8
			Model 2µ
Variable	Ref.	Level	HR (95% CI)	P-value
Allostatic load	Low AL (0 ≤ AL < 3)	Mid AL (3 ≤ AL < 5)	1.71 [1.07-2.72]	0.0124
		High AL (5 ≤ AL ≤ 12)	2.57 [1.59-4.15]	5.57e-05
Neuroendocrine system			Model 2 + cortisol t1		Model 2 + cortisol t1 - t2
Allostatic load	Low AL (0 ≤ AL < 3)	Mid AL (3 ≤ AL < 5)	1.76 [1.1-2.8]	0.00931856	1.73 [1.08-2.77]	0.0106931
		High AL (5 ≤ AL ≤ 12)	2.69 [1.66-4.35]	2.77951e-05	2.64 [1.63-4.28]	3.98e-05
Immune and inflammatory system			Model 2 + IGF-1		Model 2 + CRP		Model 2 + Fibrinogen		Model 2 + IgE
Allostatic load	Low AL (0 ≤ AL < 3)	Mid AL (3 ≤ AL < 5)	1.7 [1.06-2.71]	0.0136545	1.57 [0.97-2.53]	0.0321391	1.66 [1.03-2.67]	0.0186218	1.73 [1.08-2.76]	0.0115292
		High AL (5 ≤ AL ≤ 12)	2.53 [1.55-4.13]	0.000104052	2.08 [1.22-3.53]	0.00346067	2.42 [1.46-4.03]	0.000328538	2.63 [1.61-4.3]	5.95085e-05
Metabolic system			Model 2 + HDL		Model 2 + LDL		Model 2 + Triglycerides		Model 2 + Hb1Ac
Allostatic load	Low AL (0 ≤ AL < 3)	Mid AL (3 ≤ AL < 5)	1.69 [1.05-2.7]	0.0146169	1.77 [1.11-2.84]	0.00851185	1.73 [1.08-2.76]	0.0115384	1.65 [1.03-2.65]	0.0181215
		High AL (5 ≤ AL ≤ 12)	2.49 [1.52-4.07]	0.000150756	2.75 [1.69-4.48]	2.4601e-05	2.65 [1.6-4.38]	7.50768e-05	2.35 [1.42-3.88]	0.000412434
Cardiovascular system			Model 2 + SBP		Model 2 + DBP		Model 2 + Heart rate		Model 2 + Peak flow
Allostatic load	Low AL (0 ≤ AL < 3)	Mid AL (3 ≤ AL < 5)	1.73 [1.08-2.79]	0.0119353	1.76 [1.1-2.84]	0.00949428	1.61 [1-2.59]	0.0239121	1.58 [0.99-2.53]	0.028253
		High AL (5 ≤ AL ≤ 12)	2.65 [1.58-4.43]	0.000109145	2.76 [1.66-4.6]	4.96616e-05	2.27 [1.36-3.77]	0.000802639	2.26 [1.38-3.68]	0.00055281
µ Adjusted for gender early life, ACEs, behaviours at 23 & 42 years
Supplementary Table 8: Multivariate Cox proportional hazard regression of all-cause mortality risk of the allostatic load controlling for each individual AL component using data obtained from multiple imputation (N=8113)
